# Supplementary material for: Radioiodine Exhalation Following Oral I-131 Administration in a Mouse Model
Source: Biomedicines. 2025 Apr 8;13(4):897. doi: 10.3390/biomedicines13040897 (PMC12025149; doi:10.3390/biomedicines13040897)
Supplement: Supplementary file 1 [file biomedicines-13-00897-s001.zip]

Archive with 1 entries (1 files):
- biomedicines-3456247-supplementary.pdf
